# Supplementary material for: The association between resting functional connectivity and dispositional optimism
Source: PLoS One. 2017 Jul 12;12(7):e0180334. doi: 10.1371/journal.pone.0180334 (PMC5507493; doi:10.1371/journal.pone.0180334)
Supplement: S1 Table — (XLSX) [file pone.0180334.s001.xlsx]

## Sheet: data1
sex(male-0)	age	lot-r score	SAS score	SDS score
0	19	14	36.25	38.75
0	23	21	43.75	53.75
1	18	23	48.75	41.25
0	19	23	36.25	37.5
1	19	18	48.75	53.75
1	24	22	35	40
0	20	25	36.25	38.75
1	18	22	36.25	42.5
1	23	20	32.5	41.25
1	24	22	42.5	50
0	24	21	50	46.25
1	22	22	32.5	31.25
1	21	25	37.5	40
1	21	25	37.5	36.25
1	21	21	45	41.25
1	27	22	40	43.75
1	21	19	33.75	41.25
1	20	18	35	40
1	20	23	43.75	51.25
0	19	21	33.75	42.5
1	18	20	36.25	33.75
1	19	19	33.75	35
1	18	23	52.5	62.5
1	19	25	38.75	35
1	18	20	40	46.25
1	22	13	40	45
1	22	27	36.25	36.25
0	20	21	38.75	36.25
1	18	22	37.5	42.5
1	19	26	35	27.5
1	22	21	32.5	31.25
0	21	21	46.25	57.5
1	20	22	33.75	40
1	20	21	37.5	50
1	19	15	41.25	63.75
1	19	22	36.25	42.5
1	20	22	35	43.75
1	19	18	36.25	48.75
1	19	24	35	41.25
1	19	21	33.75	47.5
0	21	20	50	41.25
1	19	23	35	45
1	18	21	45	51.25
1	20	27	41.25	43.75
1	21	22	42.5	52.5
1	19	27	36.25	33.75
1	20	24	35	45
0	20	17	58.75	60
0	19	19	53.75	55
0	19	21	28.75	36.25
0	20	20	61.25	53.75
0	21	20	38.75	35
0	18	18	41.25	45
1	20	18	26.25	33.75
1	18	23	53.75	56.25
1	18	25	36.25	33.75
0	19	22	32.5	32.5
0	20	25	35	37.5
0	19	24	41.25	42.5
1	19	22	40	40
1	19	27	45	43.75
0	18	19	35	47.5
1	20	24	32.5	32.5
0	19	27	33.75	28.75
0	19	23	38.75	48.75
0	19	21	36.25	41.25
0	20	23	43.75	43.75
0	21	22	33.75	48.75
0	20	19	33.75	36.25
1	19	24	35	41.25
1	20	15	37.5	51.25
0	18	22	42.5	55
0	19	17	26.25	32.5
0	19	26	45	43.75
0	19	18	30	42.5
0	19	17	40	55
1	19	24	32.5	43.75
0	20	22	47.5	47.5
0	20	20	63.75	66.25
0	19	20	51.25	52.5
1	19	26	33.75	41.25
1	19	21	50	57.5
1	19	20	36.25	50
1	18	21	58.75	58.75
1	19	23	33.75	43.75
0	19	24	36.25	33.75
1	18	22	32.5	33.75
1	19	23	47.5	65
1	20	22	45	47.5
1	18	25	32.5	41.25
1	19	20	35	33.75
0	20	19	32.5	40
0	20	20	36.25	47.5
0	21	25	32.5	36.25
0	19	19	47.5	48.75
1	19	26	43.75	38.75
0	21	19	46.25	45
0	20	21	41.25	43.75
0	20	20	31.25	35
0	20	21	38.75	40
0	19	19	42.5	43.75
1	20	24	33.75	32.5
1	19	24	33.75	38.75
0	19	20	42.5	40
0	20	20	52.5	62.5
1	21	21	41.25	35
1	19	21	41.25	41.25
0	21	22	35	43.75
1	21	20	41.25	42.5
1	21	18	40	47.5
1	20	20	35	35
1	19	18	41.25	52.5
1	19	17	35	46.25
1	20	23	36.25	36.25
1	20	24	47.5	43.75
1	20	18	42.5	52.5
0	21	18	37.5	40
1	19	24	38.75	33.75
1	18	20	50	47.5
1	20	24	27.5	31.25
1	20	20	37.5	46.25
1	21	19	68.75	53.75
0	21	22	31.25	43.75
1	20	18	40	43.75
0	19	20	41.25	45
0	21	19	50	53.75
1	20	15	43.75	52.5
1	20	20	47.5	43.75
1	20	20	38.75	35
0	22	20	35	51.25
0	20	20	40	46.25
1	20	16	37.5	40
0	20	15	37.5	43.75
0	21	21	41.25	37.5
1	18	27	26.25	32.5
0	20	17	41.25	43.75
1	19	23	35	33.75
1	20	20	33.75	33.75
0	19	24	37.5	36.25
1	20	23	35	40
0	21	20	45	33.75
1	20	26	27.5	27.5
0	20	15	60	67.5
0	20	23	38.75	40
0	22	25	38.75	42.5
1	18	21	38.75	31.25
1	19	27	38.75	48.75
1	20	24	51.25	46.25
1	20	20	37.5	42.5
0	24	18	65	61.25
1	23	19	48.75	43.75
0	21	21	50	57.5
1	21	18	50	65
1	20	20	42.5	51.25
0	20	20	37.5	43.75
1	21	22	41.25	46.25
1	21	25	30	37.5
1	22	20	41.25	38.75
0	21	22	33.75	30
1	21	27	37.5	33.75
1	19	24	40	55
1	20	28	37.5	41.25
1	19	19	37.5	43.75
1	19	16	33.75	40
0	20	14	51.25	65
1	20	19	36.25	37.5
1	17	22	38.75	46.25
1	20	19	32.5	38.75
1	19	21	30	45
1	19	17	56.25	56.25
1	20	17	46.25	51.25
1	20	25	38.75	40
1	19	18	33.75	43.75
1	20	18	50	53.75
1	20	22	50	46.25
1	19	25	28.75	27.5
1	20	22	46.25	56.25
0	20	23	43.75	37.5
0	21	18	35	37.5
0	21	21	40	41.25
0	22	23	40	43.75
0	22	19	43.75	50
0	19	22	35	40
1	20	18	42.5	52.5
0	21	26	33.75	41.25
1	20	18	51.25	62.5
1	21	22	36.25	43.75
1	20	21	35	43.75
1	21	22	47.5	41.25
1	19	23	42.5	45
1	20	20	31.25	36.25
1	19	21	43.75	50
0	21	26	37.5	42.5
0	21	16	38.75	43.75
1	20	13	43.75	40
0	19	19	41.25	51.25
0	19	20	42.5	47.5
0	20	25	35	31.25
1	20	22	42.5	32.5
1	18	25	30	35
1	20	23	28.75	42.5
1	20	22	35	33.75
1	20	22	31.25	32.5
1	20	21	50	60
1	20	23	40	61.25
1	19	25	32.5	36.25
1	19	21	82.5	38.75
0	22	21	37.5	48.75
0	20	22	46.25	42.5
1	19	22	38.75	38.75
1	19	21	38.75	42.5
1	20	22	38.75	41.25
1	20	22	28.75	28.75
1	19	17	38.75	41.25
1	20	23	41.25	42.5
1	21	14	43.75	55
0	19	20	31.25	37.5
1	20	23	35	45
1	20	26	40	38.75
1	20	14	32.5	38.75
1	18	28	37.5	43.75
1	20	18	46.25	55
1	20	23	35	47.5
1	21	22	33.75	38.75
1	19	19	42.5	48.75
1	20	18	27.5	43.75
1	19	27	30	31.25
1	19	19	47.5	51.25
1	20	23	37.5	41.25
0	19	27	30	28.75
0	19	19	48.75	57.5
0	20	21	37.5	35
0	20	21	26.25	38.75
1	21	21	38.75	40
0	20	18	40	32.5
1	20	18	50	46.25
0	20	20	32.5	33.75
1	20	20	40	50
1	18	20	41.25	41.25
0	19	25	37.5	33.75
0	20	25	30	35
0	20	19	27.5	37.5
1	20	23	36.25	41.25
1	21	27	28.75	37.5
1	21	12	37.5	45
1	20	21	55	47.5
1	20	20	42.5	50
1	20	22	30	37.5
1	19	17	30	36.25
1	20	27	33.75	37.5
1	19	22	47.5	58.75
1	19	10	37.5	55
1	19	20	42.5	40
0	21	22	37.5	47.5
1	19	22	36.25	51.25
1	20	27	31.25	32.5
1	22	22	28.75	27.5
1	21	19	43.75	58.75
1	22	24	28.75	35
1	20	26	27.5	35
1	20	25	32.5	40
1	20	24	35	38.75
1	19	21	31.25	38.75
0	19	16	32.5	40
1	21	19	32.5	33.75
0	20	20	37.5	38.75
0	21	17	45	51.25
0	20	24	33.75	36.25
0	20	22	31.25	33.75
0	20	22	33.75	33.75
1	19	15	50	55
1	20	20	47.5	43.75
1	20	18	46.25	47.5
0	22	18	37.5	28.75
0	19	24	30	33.75
0	20	23	37.5	41.25
1	20	25	37.5	35
1	20	21	27.5	33.75
1	19	20	32.5	46.25
0	21	21	42.5	40
0	20	22	47.5	37.5
1	20	16	35	45
1	19	14	37.5	53.75
1	21	19	57.5	52.5
1	19	21	47.5	48.75
0	20	19	40	56.25
0	20	23	33.75	40
0	20	20	36.25	41.25
0	20	18	25	28.75
0	22	23	42.5	46.25
0	21	24	43.75	45
0	20	20	40	41.25
0	19	19	38.75	36.25
0	19	16	27.5	55
0	19	16	50	40
0	20	22	35	45
0	21	20	41.25	41.25
0	19	16	36.25	51.25
0	20	25	30	40
0	19	25	38.75	42.5
0	20	26	45	28.75
0	21	20	38.75	50
0	20	18	50	36.25
0	21	26	50	36.25
0	22	21	41.25	38.75
0	19	21	32.5	43.75
0	19	22	37.5	50
0	20	17	52.5	48.75
0	19	25	33.75	50
0	21	24	45	47.5
0	20	20	38.75	31.25
0	22	23	30	58.75
0	21	15	47.5	53.75
0	20	21	42.5	48.75
0	20	22	30	27.5
1	18	22	42.5	47.5
0	22	25	38.75	32.5
0	19	27	31.25	38.75
0	20	22	27.5	48.75
0	25	17	40	53.75
0	19	20	38.75	46.25
0	20	16	37.5	37.5
0	20	20	43.75	61.25
0	20	26	28.75	35
0	20	18	41.25	51.25
0	20	25	41.25	40
0	20	23	28.75	31.25
0	20	19	63.75	60
0	26	28	32.5	25
1	24	20	26.25	27.5
Clarify: There were no any identifying in our supporting information.

## Sheet: reability
item 1	item 2	item 3	item 4	item 5	item 6	item 7	item 8	item 9	item 10
1	1	2	3	5	5	2	4	2	4
5	5	3	3	3	2	3	3	4	3
4	2	1	3	3	5	5	4	5	5
4	5	2	5	3	5	4	4	5	3
4	3	4	2	4	2	4	3	2	2
4	4	2	2	4	3	4	2	5	5
4	5	3	4	5	2	4	3	5	5
3	2	4	4	4	4	4	5	4	3
2	2	4	4	4	2	2	2	4	4
5	5	1	5	4	5	5	4	5	1
4	2	2	4	4	4	3	2	4	4
4	5	3	5	5	3	2	4	4	4
5	4	3	5	5	4	4	4	4	4
4	3	4	4	4	4	5	3	4	4
4	3	2	3	3	4	3	3	3	4
2	5	3	5	5	4	5	5	3	4
2	2	2	3	5	5	4	2	5	3
4	5	2	4	4	3	4	2	2	2
4	2	3	4	4	3	4	2	4	4
4	5	2	4	5	4	2	3	5	4
2	4	2	4	5	1	3	3	5	4
2	4	1	4	4	4	4	3	4	4
5	4	4	4	5	4	2	3	4	4
5	2	3	4	4	5	4	4	4	5
4	5	2	3	5	5	4	5	3	4
3	5	2	3	2	5	1	1	3	1
5	5	2	5	5	4	5	5	5	5
4	3	4	3	5	4	4	3	4	2
2	2	4	4	5	4	3	3	5	4
5	5	4	5	5	4	4	4	4	4
4	4	4	3	5	3	3	2	3	4
4	4	2	3	4	4	4	1	4	4
2	3	4	3	4	2	4	2	5	4
3	3	2	4	4	3	3	3	5	4
4	4	4	1	4	4	2	2	2	2
4	4	3	3	4	5	5	5	2	5
4	3	4	3	5	4	3	3	4	4
4	3	3	3	3	3	2	3	3	3
5	2	4	2	5	5	4	3	4	5
5	3	2	3	5	3	5	3	5	1
3	2	4	3	3	4	4	3	2	4
4	4	3	5	5	3	4	3	4	3
4	3	4	4	4	2	3	2	4	2
5	4	4	5	5	4	4	3	4	5
4	4	2	3	4	2	4	2	5	4
5	4	4	4	4	2	5	4	5	4
4	4	4	4	5	5	2	5	5	5
5	1	2	5	5	5	1	1	3	1
4	2	3	2	4	4	4	2	4	2
2	3	3	5	4	3	4	4	4	3
4	3	3	3	3	3	3	3	4	3
4	4	3	4	5	4	2	3	3	4
4	2	2	3	5	2	2	4	3	4
4	4	2	5	5	1	2	4	2	3
5	4	4	4	4	4	4	4	4	2
4	4	5	4	5	4	4	2	4	4
4	5	1	5	4	4	4	4	4	4
4	3	4	4	5	4	4	4	5	4
5	3	4	3	5	4	3	3	4	5
4	5	2	5	4	4	4	3	3	4
4	5	4	5	5	3	4	4	5	5
3	4	2	5	5	2	3	4	2	4
4	4	1	4	3	2	5	4	5	5
5	3	4	4	5	3	4	3	5	5
5	4	3	5	4	1	4	3	4	2
3	4	4	4	4	2	4	4	4	2
5	5	4	4	5	4	3	4	4	5
4	3	4	3	4	2	3	3	4	4
4	2	4	3	5	3	4	4	2	2
5	4	3	4	5	4	4	2	4	4
3	5	2	3	3	3	3	3	3	1
5	4	3	5	5	4	4	2	3	2
3	4	2	3	5	3	3	4	3	3
4	1	4	5	5	3	4	2	5	4
3	4	2	3	4	4	3	2	4	3
4	4	3	3	4	4	2	4	2	3
4	3	4	5	5	5	4	4	2	5
4	2	3	4	4	3	3	2	4	4
5	4	3	5	4	5	1	4	2	4
4	3	4	3	4	3	4	3	2	3
5	4	3	4	5	2	4	4	5	5
4	4	2	3	5	3	2	2	5	5
5	4	3	4	5	3	3	3	3	2
5	5	1	5	5	5	4	4	2	4
5	5	3	4	5	5	3	2	5	3
4	5	4	5	5	5	4	5	4	3
3	4	4	4	5	3	4	4	3	4
2	2	4	5	4	4	4	5	4	4
4	4	3	3	5	4	4	2	4	4
5	3	2	5	5	2	3	4	5	5
2	4	4	4	4	4	4	3	4	2
4	4	2	4	3	3	2	3	4	3
5	4	4	3	5	5	2	3	2	4
5	3	4	4	4	4	4	4	4	4
4	3	3	4	3	2	3	4	2	3
4	3	4	4	5	4	5	2	4	5
4	3	4	4	5	3	2	5	3	2
4	4	2	4	4	3	3	3	4	4
4	4	2	5	5	5	3	4	3	3
4	5	2	4	4	3	4	4	2	5
4	4	4	3	4	2	2	5	3	3
4	3	4	5	5	3	4	5	5	2
3	2	4	4	4	2	4	2	5	4
3	3	4	4	4	4	2	2	4	3
5	5	2	4	4	5	3	3	4	2
4	2	1	4	5	5	3	2	5	4
3	4	4	4	3	2	3	2	4	3
5	3	2	4	5	3	4	4	4	3
2	4	2	5	5	5	3	2	4	4
3	3	4	2	3	2	3	2	4	2
4	2	3	2	5	3	4	2	4	3
1	4	4	3	4	3	4	3	3	3
2	3	4	3	4	4	3	2	4	1
5	4	3	3	4	2	4	4	4	4
4	4	4	4	4	2	4	2	4	4
5	2	4	3	5	1	2	1	1	3
3	3	4	2	3	4	4	3	2	3
4	3	4	4	4	4	4	3	4	4
5	2	3	3	2	2	3	2	4	2
4	4	2	4	5	5	4	2	5	5
4	3	3	4	4	3	2	2	4	3
2	2	4	2	3	3	2	2	5	4
2	4	3	5	5	2	3	4	5	4
4	3	3	2	3	3	4	2	3	2
4	3	2	4	4	3	3	2	4	3
4	2	4	1	3	4	3	2	4	3
2	4	2	3	4	4	2	2	4	2
4	4	3	3	4	4	2	3	4	4
3	4	3	3	5	4	3	2	4	4
4	5	3	4	5	5	3	5	4	2
4	4	4	3	5	4	3	4	4	2
2	2	2	3	4	4	4	3	3	2
2	3	3	2	4	3	4	1	2	2
4	4	1	4	4	3	4	4	4	4
5	4	4	5	5	3	4	4	5	4
2	4	3	2	4	2	3	4	3	4
5	3	4	3	4	4	3	3	4	4
4	4	2	4	4	3	3	2	4	3
4	4	4	4	5	4	4	4	4	4
2	3	4	5	5	3	4	4	4	4
5	5	3	5	5	5	1	5	1	5
4	5	4	5	5	3	4	3	5	4
1	2	4	3	5	4	4	3	1	2
5	4	3	5	5	5	2	3	4	4
4	4	4	4	5	4	4	4	5	4
2	4	3	3	5	4	4	4	5	4
4	4	5	4	4	5	4	4	5	5
4	4	2	5	2	4	4	2	5	4
4	5	4	5	5	3	1	4	2	4
5	4	2	4	5	4	2	5	1	4
3	2	3	3	4	4	4	3	3	3
4	3	4	3	4	4	2	2	5	3
4	2	2	1	4	3	4	2	4	3
5	5	2	4	4	3	1	2	4	4
4	4	2	4	4	3	2	2	4	4
3	2	4	2	4	4	5	4	4	4
5	4	4	5	5	3	2	4	4	5
4	4	3	4	4	5	3	4	3	3
5	5	3	4	3	4	3	4	4	3
5	5	4	4	5	2	4	5	5	5
4	3	4	4	4	4	4	3	4	4
4	4	4	5	5	3	5	5	5	5
3	4	2	3	4	3	4	4	4	3
4	3	3	3	4	3	2	4	2	2
2	3	2	2	4	4	2	2	2	4
4	3	4	2	3	4	2	2	4	3
2	2	4	3	5	4	4	4	5	4
2	5	3	3	5	4	3	3	4	4
4	2	2	4	4	4	4	2	4	3
4	3	2	4	4	3	3	2	2	2
2	2	3	3	4	3	3	2	3	3
5	5	3	4	4	2	4	4	4	5
3	4	4	3	4	3	2	3	2	4
3	3	1	4	4	5	3	2	3	4
4	2	4	2	4	3	2	2	5	5
5	4	4	4	4	5	4	4	4	4
4	3	2	4	4	4	4	3	4	4
4	5	4	4	5	3	4	4	3	4
4	4	2	3	5	4	3	2	4	2
4	5	3	4	5	3	4	1	5	1
4	3	4	4	5	5	3	4	4	4
4	4	2	3	5	5	2	4	5	3
3	5	4	5	5	4	1	4	5	4
2	2	2	3	4	4	3	2	4	4
5	4	4	5	5	4	3	3	5	4
4	2	2	3	4	5	2	3	4	3
4	3	2	4	4	3	4	4	4	4
4	4	3	4	4	4	4	3	2	4
4	4	2	4	5	3	4	4	3	5
5	5	3	5	5	5	1	5	4	5
5	5	2	5	5	4	2	5	2	4
2	3	4	3	5	3	4	2	5	3
4	3	4	5	4	3	4	2	5	4
5	4	2	3	5	5	2	2	2	2
4	4	2	2	5	5	2	3	1	2
3	4	4	4	4	2	4	4	2	2
4	3	3	4	5	4	2	4	3	4
5	5	2	4	5	5	4	3	5	5
2	4	4	4	4	4	4	2	4	4
5	5	4	4	4	4	4	4	4	4
4	4	3	4	4	3	4	4	4	4
4	4	4	4	4	4	3	3	3	4
4	4	3	4	5	3	4	4	3	4
4	3	3	4	4	3	2	2	4	4
4	3	4	3	3	3	4	2	4	4
4	4	4	5	5	4	4	4	4	4
4	3	3	4	5	3	2	3	4	4
4	5	3	4	2	4	3	4	4	3
4	5	3	5	4	4	3	3	2	5
3	4	2	5	5	4	5	2	4	3
3	2	1	4	4	1	4	3	5	4
4	3	3	4	5	3	4	2	3	4
4	4	4	4	4	2	4	4	4	2
2	2	4	2	4	3	2	2	4	3
2	3	4	5	5	4	4	2	4	4
3	3	2	2	3	3	3	3	2	2
1	4	3	4	4	4	4	2	3	5
4	4	4	5	5	5	1	5	4	5
5	4	3	5	4	2	4	4	4	5
1	2	3	2	3	3	3	3	2	3
5	5	3	5	5	4	5	3	5	5
3	3	2	3	3	4	3	2	4	3
3	4	3	3	4	5	2	4	3	4
3	3	4	2	5	1	4	2	5	4
4	4	2	3	4	4	3	3	4	3
2	5	3	5	5	3	3	2	3	2
4	5	5	4	5	4	5	5	5	4
4	2	3	4	5	4	3	3	3	2
4	4	3	4	5	4	4	4	3	5
5	4	4	4	5	5	4	2	5	5
4	4	2	4	5	1	2	3	4	3
5	4	2	4	5	5	3	5	2	5
5	4	3	4	4	3	2	4	4	3
2	2	4	2	4	4	4	4	4	5
1	5	1	5	5	5	3	5	3	5
4	4	2	4	3	2	3	4	2	3
4	5	4	3	5	5	3	4	3	3
2	2	2	3	5	5	4	3	5	4
2	3	4	5	5	5	2	2	2	5
4	4	1	5	5	4	5	5	5	5
4	4	3	4	4	4	4	3	5	5
3	4	3	2	4	2	4	4	5	3
4	4	3	4	5	4	4	2	4	4
4	4	3	5	5	4	5	4	5	5
2	2	3	3	4	5	1	5	1	2
5	3	4	4	5	5	2	3	1	5
3	2	2	4	4	4	3	1	4	4
4	4	5	4	5	5	3	3	3	3
2	4	3	4	5	4	3	4	2	3
4	2	4	5	5	3	4	4	5	5
5	4	2	3	5	2	4	4	5	3
2	1	2	2	4	2	2	2	1	1
2	3	2	4	4	2	3	4	4	5
4	2	4	4	4	5	3	2	3	4
4	2	3	4	4	4	4	2	4	3
4	5	5	4	5	4	4	4	5	5
3	5	3	4	5	2	4	4	4	4
4	5	3	4	5	3	2	4	4	2
5	4	3	4	4	3	4	4	4	4
5	4	4	4	5	3	4	5	4	5
3	3	4	4	5	4	5	3	5	4
4	4	3	4	5	3	4	3	5	4
4	4	3	5	5	4	2	2	2	5
2	2	4	1	5	4	3	3	3	3
4	4	3	4	4	3	2	3	3	3
4	4	2	4	5	4	4	3	2	4
4	3	2	2	5	5	3	3	3	3
4	4	3	5	4	4	4	4	4	4
3	4	3	5	5	3	4	4	5	2
4	4	4	2	4	5	2	2	5	5
4	4	1	4	4	5	1	4	2	3
5	3	2	3	4	4	4	2	4	2
4	4	1	2	5	4	2	4	5	4
2	2	4	4	5	5	2	4	4	2
4	5	2	5	5	4	4	4	5	4
2	3	2	5	4	4	4	5	5	5
4	3	5	4	4	4	4	4	5	3
3	4	2	3	4	5	4	3	4	5
5	5	3	4	4	4	2	2	2	4
4	4	2	4	4	4	4	2	3	4
4	5	1	5	5	5	5	5	5	2
2	2	2	2	5	3	3	2	3	4
2	2	2	2	4	4	2	2	4	2
2	3	4	3	3	4	3	4	4	3
4	2	3	5	5	5	4	2	2	3
4	4	3	4	4	4	2	4	1	5
4	4	4	3	4	3	4	4	4	4
3	1	2	2	4	1	4	2	4	5
4	4	1	4	4	4	3	4	2	4
4	3	3	4	4	4	4	2	4	4
4	5	4	4	4	4	4	4	4	4
4	3	4	2	2	4	4	5	3	3
2	2	3	3	4	4	4	4	4	3
4	3	2	2	4	4	2	4	2	4
2	4	2	3	5	5	3	4	4	2
4	4	3	3	4	5	4	2	4	4
3	3	4	4	5	4	2	5	4	3
3	3	2	3	2	3	2	4	2	4
5	5	2	5	5	2	4	2	4	5
5	4	2	5	5	2	3	2	5	5
5	4	4	5	5	5	2	5	5	5
1	5	4	4	5	4	3	4	4	4
4	4	1	4	4	4	2	3	2	5
4	3	4	4	5	4	4	3	5	5
5	4	3	4	4	3	4	4	1	4
4	5	4	3	5	4	4	5	2	4
5	4	3	5	3	5	4	4	1	4
4	3	2	2	3	3	2	2	4	3
4	4	3	4	4	4	4	2	5	5
5	4	3	4	5	3	4	4	4	4
2	2	3	4	5	3	4	4	5	2
5	4	2	5	4	2	3	4	4	4
1	2	2	3	4	4	2	2	5	2
5	4	3	4	4	3	3	2	3	3
3	2	4	4	5	4	4	5	3	4
5	4	3	4	5	5	2	3	4	4
4	3	4	5	5	4	3	4	5	4
5	4	3	5	5	4	4	4	5	5
2	2	4	4	4	4	4	2	4	4
4	2	3	3	4	4	1	2	4	2
4	4	3	4	4	3	2	3	4	3
3	4	2	4	5	3	1	5	1	5
5	3	2	4	5	3	2	2	5	2
5	4	4	4	5	3	4	4	4	5
4	4	3	3	3	4	3	3	2	3
5	4	3	5	4	3	4	3	4	4
3	4	2	4	5	4	5	5	4	5
4	1	3	3	3	4	2	2	5	2
4	5	5	4	5	5	5	2	5	5
2	4	4	4	5	3	3	5	3	4
